# Supplementary material for: New myrmecomorphous longhorned beetles from Haiti and the Dominican Republic with a key to Anaglyptini and Tillomorphini of Hispaniola (Coleoptera, Cerambycidae, Cerambycinae)
Source: Zookeys. 2011 Jun 15;(106):55–75. doi: 10.3897/zookeys.106.1470 (PMC3119321; doi:10.3897/zookeys.106.1470)
Supplement: XML Treatment for Licracantha [file zookeys.106.1470-treatment1.xml]

<!DOCTYPE tp:taxon-treatment
  PUBLIC "-//TaxonX//DTD Taxonomic Treatment Publishing DTD v0 20100105//EN" "tax-treatment-NSO.dtd">
<tp:taxon-treatment xmlns:tp="http://www.plazi.org/taxpub"><tp:treatment-meta><mixed-citation publication-type="journal"><person-group><name><surname>Lingafelter</surname><given-names>Steven W.</given-names></name></person-group><article-title>
                New myrmecomorphous longhorned beetles from Haiti and the Dominican Republic with a key to Anaglyptini and Tillomorphini of Hispaniola (Coleoptera, Cerambycidae, Cerambycinae)
                </article-title><source>Zookeys</source><day>15</day><month>6</month><year>2011</year><volume>2011</volume><issue>106</issue><fpage>55</fpage><lpage>75</lpage><pub-id pub-id-type="doi">10.3897/zookeys.106.1470</pub-id></mixed-citation></tp:treatment-meta><tp:nomenclature><tp:taxon-name>
                        <tp:taxon-name-part taxon-name-part-type="genus">Licracantha</tp:taxon-name-part>
                        <object-id xmlns:xlink="http://www.w3.org/1999/xlink" xlink:type="simple">urn:lsid:zoobank.org:act:923ACE0A-618A-47F6-A830-93E5F8F9C75B</object-id>
                    <object-id xmlns:xlink="http://www.w3.org/1999/xlink" xlink:type="simple">http://species-id.net/wiki/Licracantha</object-id>
                    </tp:taxon-name><tp:taxon-authority>Lingafelter</tp:taxon-authority><tp:taxon-status xmlns:xlink="http://www.w3.org/1999/xlink" xlink:type="simple">gen. n.</tp:taxon-status><xref ref-type="fig" rid="F2">Figs 1</xref><xref ref-type="fig" rid="F3">2</xref></tp:nomenclature><tp:treatment-sec sec-type="Diagnosis"><title>Diagnosis.</title><p>No other genus of <tp:taxon-name>Tillomorphini</tp:taxon-name> or <tp:taxon-name>Anaglyptini</tp:taxon-name> has the type of modified antenna, pronotum, and elytron as is present in <italic><tp:taxon-name>Licracantha</tp:taxon-name></italic>. The combination of the following character states is unique to <italic><tp:taxon-name>Licracantha</tp:taxon-name></italic>: antenna myrmecomorphic, 11-segmented, with elongate scape, antennomeres 3–5 with pronounced mesal spines, antennomeres 6–11 abruptly shortened, antennomeres 3–11 articulated in a potentially opposing direction from scape; pronotum highly and abruptly elevated at anterior four-fifths, with acute, suprascutellar projection posteriorly; eye finely faceted and as single lobe anteroventral to antennal insertion, elytra gibbose basally and apically with depression at oblique, unraised, ivory fascia; tibiae each with single, curved spine (most pronounced on meso- and metatibia).</p><p><italic><tp:taxon-name>Gourbeyrella</tp:taxon-name></italic>, <italic><tp:taxon-name>Tillomorpha</tp:taxon-name></italic>, <italic><tp:taxon-name>Bonfilsia</tp:taxon-name></italic>, <italic><tp:taxon-name>Arawakia</tp:taxon-name></italic>, <italic><tp:taxon-name>Pentanodes</tp:taxon-name></italic>, and <italic><tp:taxon-name>Tilloclytus</tp:taxon-name></italic> each lack antennal spines. Further, <italic><tp:taxon-name>Bonfilsia</tp:taxon-name></italic>, <italic><tp:taxon-name>Arawakia</tp:taxon-name></italic>, <italic><tp:taxon-name>Lamproclytus</tp:taxon-name></italic>, and presumably, <italic><tp:taxon-name>Calliclytus</tp:taxon-name></italic><!--PageBreak--> each have 10-segmented antennae. <italic><tp:taxon-name>Calliclytus</tp:taxon-name></italic> and <italic><tp:taxon-name>Lamproclytus</tp:taxon-name></italic> are further differentiated since each have upper eye lobes (along with the larger, lower lobe), a very short scape, and a pronotum that is not elevated anteriorly. A few species in the relatively large, heterogeneous genus <italic><tp:taxon-name>Tilloclytus</tp:taxon-name></italic> are most similar to <italic><tp:taxon-name>Licracantha</tp:taxon-name></italic> in having a moderately, anteriorly elevated pronotum, a single finely faceted eye lobe, and an elytron moderately gibbous at base and apex and with some type of pale transverse or oblique fascia near mid length. <italic><tp:taxon-name>Tilloclytus minutus</tp:taxon-name></italic> Fisher has the most similar antenna possessing an elongate scape and very short antennomeres 6–11; however, the myrmecomorphic modifications are not as extreme: the scape is shorter, extending only to the anterior third of the pronotum, the abrupt articulation allowing an opposing orientation of remaining antennomeres from 3–11 is not present, and antennomeres 3–5 are, at most, dentiform mesally. <italic><tp:taxon-name>Tilloclytus minutus</tp:taxon-name></italic> is further differentiated by having the elytron and pronotum uniformly, confluently alveolate-punctate, lacking a narrow, well defined pale elytral fascia, having the pronotum not abruptly elevated anteriorly, and in lacking a well developed gibbosity on the elytral base and apex. <italic><tp:taxon-name>Tilloclytus bruneri</tp:taxon-name></italic> Fisher is similar in having a posterior suprascutellar pronotal projection, but it is not as developed or acute as in <italic><tp:taxon-name>Licracantha</tp:taxon-name></italic>. <italic><tp:taxon-name>Tilloclytus bruneri</tp:taxon-name></italic> is further differentiated by having a longer, unmodified, unspined antenna and a pronotal elevation and elytral gibbosity that are less developed. It also has a glossy integument lacking micropunctation.</p></tp:treatment-sec><tp:treatment-sec sec-type="Type species"><title>Type species.</title><p>This genus is known only from <italic><tp:taxon-name>Licracantha formicaria</tp:taxon-name></italic> Lingafelter, described below.</p></tp:treatment-sec><tp:treatment-sec sec-type="Etymology"><title>Etymology.</title><p>A latinized composite noun, female gender, derived from the Greek “Likros” meaning horn and the Greek “Akantha” meaning thorn. <italic><tp:taxon-name>Licracantha</tp:taxon-name></italic> refers to the pronounced spines on the antennae.</p></tp:treatment-sec><tp:treatment-sec sec-type="Remarks"><title>Remarks.</title><p>This new genus is provisionally assigned to the tribe <tp:taxon-name>Tillomorphini</tp:taxon-name>. The definitions and boundaries of <tp:taxon-name>Anaglyptini</tp:taxon-name> and <tp:taxon-name>Tillomorphini</tp:taxon-name> are vague and trouble<!--PageBreak-->some, as discussed above, and each may contain a polyphyletic assemblage of taxa. A phylogenetic analysis of all the genera in these tribes is needed to develop a meaningful classification. Once those studies are completed, they may show that the genus <italic><tp:taxon-name>Tilloclytus</tp:taxon-name></italic>, to which <italic><tp:taxon-name>Licracantha</tp:taxon-name></italic> shows some similarities, should be returned to <tp:taxon-name>Tillomorphini</tp:taxon-name> from <tp:taxon-name>Anaglyptini</tp:taxon-name>, in which case <tp:taxon-name>Anaglyptini</tp:taxon-name> would not be present in the Caribbean Region.</p></tp:treatment-sec><tp:treatment-sec><!--Section generated to contain objects referenced in tp:taxon-treatment.--><fig id="F2" position="float" orientation="portrait"><label>Figure 1.</label><caption><p><italic><tp:taxon-name>Licracantha formicaria</tp:taxon-name></italic> sp. n., dorsal habitus. Digital painting by Taina Litwak.</p></caption><graphic xmlns:xlink="http://www.w3.org/1999/xlink" xlink:href="ZooKeys-106-055-g002.jpg" position="float" orientation="portrait" xlink:type="simple"/></fig><fig id="F3" position="float" orientation="portrait"><label>Figure 2.</label><caption><p><italic><tp:taxon-name>Licracantha formicaria</tp:taxon-name></italic> sp. n., lateral habitus. Digital painting by Taina Litwak.</p></caption><graphic xmlns:xlink="http://www.w3.org/1999/xlink" xlink:href="ZooKeys-106-055-g003.jpg" position="float" orientation="portrait" xlink:type="simple"/></fig></tp:treatment-sec></tp:taxon-treatment>
