# Supplementary material for: New myrmecomorphous longhorned beetles from Haiti and the Dominican Republic with a key to Anaglyptini and Tillomorphini of Hispaniola (Coleoptera, Cerambycidae, Cerambycinae)
Source: Zookeys. 2011 Jun 15;(106):55–75. doi: 10.3897/zookeys.106.1470 (PMC3119321; doi:10.3897/zookeys.106.1470)
Supplement: XML Treatment for Calliclytus macoris [file zookeys.106.1470-treatment3.xml]

<!DOCTYPE tp:taxon-treatment
  PUBLIC "-//TaxonX//DTD Taxonomic Treatment Publishing DTD v0 20100105//EN" "tax-treatment-NSO.dtd">
<tp:taxon-treatment xmlns:tp="http://www.plazi.org/taxpub"><tp:treatment-meta><mixed-citation publication-type="journal"><person-group><name><surname>Lingafelter</surname><given-names>Steven W.</given-names></name></person-group><article-title>
                New myrmecomorphous longhorned beetles from Haiti and the Dominican Republic with a key to Anaglyptini and Tillomorphini of Hispaniola (Coleoptera, Cerambycidae, Cerambycinae)
                </article-title><source>Zookeys</source><day>15</day><month>6</month><year>2011</year><volume>2011</volume><issue>106</issue><fpage>55</fpage><lpage>75</lpage><pub-id pub-id-type="doi">10.3897/zookeys.106.1470</pub-id></mixed-citation></tp:treatment-meta><tp:nomenclature><tp:taxon-name>
                        <tp:taxon-name-part taxon-name-part-type="genus">Calliclytus</tp:taxon-name-part>
                        <tp:taxon-name-part taxon-name-part-type="species">macoris</tp:taxon-name-part>
                        <object-id xmlns:xlink="http://www.w3.org/1999/xlink" xlink:type="simple">urn:lsid:zoobank.org:act:CD9CE24D-72FB-4858-A16F-5D6DBDC55ACA</object-id>
                    <object-id xmlns:xlink="http://www.w3.org/1999/xlink" xlink:type="simple">http://species-id.net/wiki/Calliclytus_macoris</object-id>
                    </tp:taxon-name><tp:taxon-authority>Lingafelter</tp:taxon-authority><tp:taxon-status xmlns:xlink="http://www.w3.org/1999/xlink" xlink:type="simple">sp. n.</tp:taxon-status><xref ref-type="fig" rid="F4">Fig. 3</xref><xref ref-type="fig" rid="F1">Map 1</xref></tp:nomenclature><tp:treatment-sec sec-type="Diagnosis"><title>Diagnosis.</title><p>This species is very similar to the Cuban <italic><tp:taxon-name>Calliclytus schwarzi</tp:taxon-name></italic> Fisher with regard to proportions, shapes of anatomical structures, position of the antemedial, raised, ivory callus of the elytron, and hypothesized presence of only 10 antennomeres (the holotype of <italic><tp:taxon-name>Calliclytus schwarzi</tp:taxon-name></italic> is missing the terminal segment of both antennae; however, since the antennal proportions are similar to those of <italic><tp:taxon-name>Calliclytus macoris</tp:taxon-name></italic>, it presumably has only 10 antennomeres). <italic><tp:taxon-name>Calliclytus macoris</tp:taxon-name></italic> differs from <italic><tp:taxon-name>Calliclytus schwarzi</tp:taxon-name></italic> in having an alveolate-punctate pronotum (rugose in <italic><tp:taxon-name>Calliclytus schwarzi</tp:taxon-name></italic>), a diamond shaped, pale macula <!--PageBreak-->at suture near elytral apex (elytral apex all black in <italic><tp:taxon-name>Calliclytus schwarzi</tp:taxon-name></italic>), and a densely pubescent scutellum (glabrous in <italic><tp:taxon-name>Calliclytus schwarzi</tp:taxon-name></italic>).</p><p><italic><tp:taxon-name>Calliclytus macoris</tp:taxon-name></italic> is also similar to the Puerto Rican <italic><tp:taxon-name>Lamproclytus elegans</tp:taxon-name></italic> Fisher with regard to proportions and shapes of the major anatomical structures but differs in having the raised eburneous ridge of the elytron antemedially located (postmedially positioned in <italic><tp:taxon-name>Licracantha elegans</tp:taxon-name></italic>), the diamond shaped, pale macula at the elytral apex (uniformly dark in <italic><tp:taxon-name>Licracantha elegans</tp:taxon-name></italic>), and uniformly dark legs (femora pale at the base and dark at the apex in <italic><tp:taxon-name>Licracantha elegans</tp:taxon-name></italic>).</p><fig id="F4" position="float" orientation="portrait"><label>Figure 3.</label><caption><p><italic><tp:taxon-name>Calliclytus macoris</tp:taxon-name></italic> sp. n., dorsal habitus. Digital painting by Taina Litwak.</p></caption><graphic xmlns:xlink="http://www.w3.org/1999/xlink" xlink:href="ZooKeys-106-055-g004.jpg" position="float" orientation="portrait" xlink:type="simple"/></fig></tp:treatment-sec><tp:treatment-sec sec-type="Description"><title>Description.</title><p>Female. 4.85 mm long; 1.26 mm wide at humeri. <bold>Color:</bold> Dorsal integument of head, pronotum, and legs dark reddish brown to black; elytral color dark reddish brown to black on periscutellar region and most of the apical two-thirds with the exception of orange, diamond shaped macula at apex and raised, transverse ivory callus antemedially; ventral color mostly dark reddish brown to black except for orange head. <bold>Head:</bold> Shiny, rugose-punctate throughout; moderately dense, long and short erect and suberect, yellow-translucent setae; frons and gena short, broad, without acute projection near base of mandible; with poorly defined frontal-genal ridge; without anteclypeal sulcus; without interantennal groove or depression; eye divided into two lobes connected by row of 5 facets, with large lobe anteroventral positioned to antennal tubercle and small lobe present posterodorsal to antennal tubercle; laterally not as protuberant as pronotum; finely faceted; antennal tubercle weakly elevated; antenna 10-segmented, without spines, short, extending to just beyond base of elytron; scape short, thickened at middle, extending just past anterior margin of pronotum; antennomere 2 short, but over half length of antennomere 3; antennomeres 2–5 successively increasing in length, 6–10 successively shorter, produced apicolaterally; scape through antennomere 5 pale orange; 6–10 piceous to black; antennomeres 1–5 with sparse, elongate, golden setae; 6–10 with denser, appressed golden setae along with sparse, erect setae. Mandible short, retracted, yellow with piceous apex; terminal palpomeres not broadly dilated. <bold>Pronotum:</bold> Semiglossy, with uniform alveolate punctation dorsally, becoming punctate at sides; without calli or tubercles; slightly longer than broad, 1.47 mm long, 1.27 mm wide (length/width = 1.16); evenly widened at middle; gradually rounded laterally and dorsally; base with constriction; distinctly narrower than elytra; sparsely but conspicuously pubescent with scattered, long, erect yellowish setae combined with shorter, appressed yellow setae. <bold>Prosternum:</bold> Glossy, with dense microsculpture and short, white, setae in front of procoxae; prosternal process narrow between procoxae; apex broadly expanded behind, closing procoxal cavities posteriorly. <bold>Elytron:</bold> Glossy; deeply, separately punctate throughout, becoming slightly more dense posteriorly; sparse but conspicous, erect, yellow setae throughout; dark reddish brown to black on periscutellar region and most of the apical two-thirds with exception of orange, diamond shaped macula at apex; transverse, raised, eburneous callus present, not extending to suture; weakly gibbous at periscutellar region only; elytral apex rounded to suture; 2.96 mm long, 0.62 mm wide (length/width = 4.77). <bold>Scutellum:</bold> Elongate, subtruncate at posterior apex; densely coated with appressed, short, yellowish setae. <bold>Legs:</bold> Femora short, stout, with strongly clavate apices on abruptly<!--PageBreak--><!--PageBreak--> narrowed peduncles; metafemur not attaining elytral apex; tibiae straight, not expanded apically, each with two straight tibial spines; tibiae and femora sparsely but conspicuously pubescent with long, erect, white setae. <bold>Venter</bold>: Glossy; sparsely pubescent throughout with erect, long, white setae and dense, short, white setae on metasternum posterior and lateral margin, mesosternum, and prosternum; integument darker than most of dorsum; mesosternal intercoxal process about 2.2 times as broad as prosternal process, without lateral projection into mesocoxa. Ventrite 1 most elongate; remaining ventrites much shorter and subequal in length; apex of fifth ventrite broadly rounded, without notch, sulcus, or other modification.</p></tp:treatment-sec><tp:treatment-sec sec-type="Etymology"><title>Etymology.</title><p>The specific epithet is based on the nearby Macorís River where this species was discovered by Edmund Giesbert.</p></tp:treatment-sec><tp:treatment-sec sec-type="Type material"><title>Type material.</title><p>Holotype, female: Dominican Republic, San Pedro de Macorís Prov., 12 km W San Pedro de Macorís, May 5–19, 1985, E. Giesbert, collector (EFGC in FSCA).</p></tp:treatment-sec><tp:treatment-sec sec-type="Remarks"><title>Remarks.</title><p>The genera <italic><tp:taxon-name>Lamproclytus</tp:taxon-name></italic> and <italic><tp:taxon-name>Calliclytus</tp:taxon-name></italic> were not specifically compared to each other in Fisher’s (1932) descriptions, despite their obvious similarities in nearly every feature. Careful phylogenetic work in <tp:taxon-name>Tillomorphini</tp:taxon-name> may suggest that synonymy of these genera is necessary, but that is beyond the scope of this work. Given that the position of the eburneous elytral ridge of <italic><tp:taxon-name>Calliclytus macoris</tp:taxon-name></italic> is closest to that of <italic><tp:taxon-name>Calliclytus schwarzi</tp:taxon-name></italic>, it is placed in that genus as opposed to <italic><tp:taxon-name>Lamproclytus</tp:taxon-name></italic>. Note that <xref ref-type="bibr" rid="B29">Monné (2005)</xref> and <xref ref-type="bibr" rid="B30">Monné and Bezark (2010)</xref> erroneously listed <italic><tp:taxon-name>Lamproclytus elegans</tp:taxon-name></italic> Fisher from the Dominican Republic, but that species does not occur in Hispaniola.</p><p>This new species is superficially similar to ants of the genus <italic><tp:taxon-name>Leptothorax</tp:taxon-name></italic> Mayr, which may serve as the mimicry model. In Puerto Rico, the similarly colored cerambycid, <italic><tp:taxon-name>Boricyrtinus nilseni</tp:taxon-name></italic> Micheli, was collected with <italic><tp:taxon-name>Leptothorax isabellae</tp:taxon-name></italic> (Wheeler) (<xref ref-type="bibr" rid="B26">Micheli 2003</xref>). There are seven species of these ants known from Hispaniola (Perez 2008).</p></tp:treatment-sec><tp:treatment-sec><!--Section generated to contain objects referenced in tp:taxon-treatment.--><fig id="F1" position="float" orientation="portrait"><label>Map 1.</label><caption><p>Distribution of ant-mimic longhorned beetles of tribes <tp:taxon-name>Tillomorphini</tp:taxon-name> and <tp:taxon-name>Anaglyptini</tp:taxon-name> in Hispaniola.</p></caption><graphic xmlns:xlink="http://www.w3.org/1999/xlink" xlink:href="ZooKeys-106-055-g001.jpg" position="float" orientation="portrait" xlink:type="simple"/></fig></tp:treatment-sec><ref-list><ref id="B29"><mixed-citation xmlns:xlink="http://www.w3.org/1999/xlink" xlink:type="simple"><person-group><name name-style="western"><surname>Monné</surname><given-names>MA</given-names></name></person-group> (<year>2005</year>)<article-title> Catalogue of the Cerambycidae (Coleoptera) of the Neotropical region. Part I - Subfamily Cerambycinae.</article-title><source>Zootaxa</source><volume>946</volume>:<fpage>1</fpage>-<lpage>765</lpage>.</mixed-citation></ref><ref id="B30"><mixed-citation xmlns:xlink="http://www.w3.org/1999/xlink" xlink:type="simple"><person-group><name name-style="western"><surname>Monné</surname><given-names>MA</given-names></name><name name-style="western"><surname>Bezark</surname><given-names>LG</given-names></name></person-group> (<year>2010</year>)<source> Checklist of the Cerambycidae, or longhorned beetles (Coleoptera) of the Western Hemisphere. Available online at: <ext-link ext-link-type="uri" xlink:href="http://plant.cdfa.ca.gov/byciddb/documents.html" xlink:type="simple">http://plant.cdfa.ca.gov/byciddb/documents.html</ext-link> [last accessed February 11, 2011]</source></mixed-citation></ref><ref id="B26"><mixed-citation xmlns:xlink="http://www.w3.org/1999/xlink" xlink:type="simple"><person-group><name name-style="western"><surname>Micheli</surname><given-names>JA</given-names></name></person-group> (<year>2003</year>)<article-title> New longhorn beetles from Puerto Rico (West Indies).</article-title><source>The Coleopterists Bulletin,</source><volume>57</volume> (<issue>2</issue>):<fpage>191</fpage>-<lpage>204</lpage>. doi: <ext-link ext-link-type="uri" xlink:href="http://dx.doi.org/10.1649/540" xlink:type="simple">10.1649/540</ext-link></mixed-citation></ref></ref-list></tp:taxon-treatment>
