# Supplementary material for: New myrmecomorphous longhorned beetles from Haiti and the Dominican Republic with a key to Anaglyptini and Tillomorphini of Hispaniola (Coleoptera, Cerambycidae, Cerambycinae)
Source: Zookeys. 2011 Jun 15;(106):55–75. doi: 10.3897/zookeys.106.1470 (PMC3119321; doi:10.3897/zookeys.106.1470)
Supplement: XML Treatment for Tilloclytus baoruco [file zookeys.106.1470-treatment4.xml]

<!DOCTYPE tp:taxon-treatment
  PUBLIC "-//TaxonX//DTD Taxonomic Treatment Publishing DTD v0 20100105//EN" "tax-treatment-NSO.dtd">
<tp:taxon-treatment xmlns:tp="http://www.plazi.org/taxpub"><tp:treatment-meta><mixed-citation publication-type="journal"><person-group><name><surname>Lingafelter</surname><given-names>Steven W.</given-names></name></person-group><article-title>
                New myrmecomorphous longhorned beetles from Haiti and the Dominican Republic with a key to Anaglyptini and Tillomorphini of Hispaniola (Coleoptera, Cerambycidae, Cerambycinae)
                </article-title><source>Zookeys</source><day>15</day><month>6</month><year>2011</year><volume>2011</volume><issue>106</issue><fpage>55</fpage><lpage>75</lpage><pub-id pub-id-type="doi">10.3897/zookeys.106.1470</pub-id></mixed-citation></tp:treatment-meta><tp:nomenclature><tp:taxon-name>
                        <tp:taxon-name-part taxon-name-part-type="genus">Tilloclytus</tp:taxon-name-part>
                        <tp:taxon-name-part taxon-name-part-type="species">baoruco</tp:taxon-name-part>
                        <object-id xmlns:xlink="http://www.w3.org/1999/xlink" xlink:type="simple">urn:lsid:zoobank.org:act:8B4B5147-A091-4137-88FE-1D0EBC4CAC1E</object-id>
                    <object-id xmlns:xlink="http://www.w3.org/1999/xlink" xlink:type="simple">http://species-id.net/wiki/Tilloclytus_baoruco</object-id>
                    </tp:taxon-name><tp:taxon-authority>Lingafelter</tp:taxon-authority><tp:taxon-status xmlns:xlink="http://www.w3.org/1999/xlink" xlink:type="simple">sp. n.</tp:taxon-status><xref ref-type="fig" rid="F5">Fig. 4</xref><xref ref-type="fig" rid="F1">Map 1</xref></tp:nomenclature><tp:treatment-sec sec-type="Diagnosis"><title>Diagnosis.</title><p>This species is unique among West Indian <italic><tp:taxon-name>Tilloclytus</tp:taxon-name></italic> in having only 10 antennomeres. It is otherwise most similar to <italic><tp:taxon-name>Tilloclytus bruneri</tp:taxon-name></italic> Fisher from Cuba in that the antemedial pale band of short, appressed pubescence is incomplete, not reaching the suture, but they are easily differentiated by color: <italic><tp:taxon-name>Tilloclytus baoruco</tp:taxon-name></italic> is mostly light brown to orange, while <italic><tp:taxon-name>Tilloclytus bruneri</tp:taxon-name></italic> is darker bluish black.</p></tp:treatment-sec><tp:treatment-sec sec-type="Description"><title>Description.</title><p>3.34–4.67 mm long; 0.85–1.12 mm wide at humeri. <bold>Color:</bold> Dorsal integument of head, pronotum, elytra, antenna, and legs various shades of light brown to orange; head and pronotum lighter than remainder; elytral color interrupted by antemedial transverse, white, microstriate, unelevated fascia that does not reach suture; ventral color mostly light brown to orange except for sternites which are brown with very dark brown <!--PageBreak--><!--PageBreak-->posterior margins. <bold>Head:</bold> Semi-matte, microsculptured but impunctate throughout; inconspicuous, sparse, translucent long and short erect and suberect setae; frons and gena short, broad, with short, acute projection near base of mandible; with incomplete frontal-genal ridge; without anteclypeal sulcus; without interantennal groove or depression; single eye lobe anteroventrally positioned to antennal tubercle; laterally nearly as protuberant as pronotum; finely faceted; antennal tubercle moderately elevated; antenna 10-segmented, without spines, short, extending to apical third of elytron; scape long, slender, extending beyond anterior fourth of pronotum; antennomere 2 short, but over one-third length of antennomere 3; antennomere 4 distinctly shorter than 3 and 5, 6–10 successively shorter, decreasing in length, produced apicolaterally; antennomeres dark brown with exception of scape which may have light brown base; sparse, elongate, suberect and appressed, white setae throughout. Mandible moderately produced, yellow with piceous apex; terminal palpomeres elongate, not broadly dilated in female; broadly dilated and securiform in male. <bold>Pronotum:</bold> Matte, with uniform ultra-microrugosity throughout, impunctate, without calli or tubercles; distinctly longer than broad, 1.15–1.24 mm long, 0.65–0.88 mm wide (length/width = 1.41–1.76); strongly constricted at basal fourth, elevated and widest anteriorly, base distinctly narrower than elytral base; distinct, rounded periscutellar projection at middle; sparsely but conspicuously pubescent with scattered, long, erect translucent to white setae. <bold>Prosternum:</bold> Glossy, impunctate, with sparse, elongate, white setae; prosternal process very narrow between procoxae; apex broadly expanded behind, closing procoxal cavities posteriorly. <bold>Elytron:</bold> Mostly glossy; impunctate (but with scattered, dark, subcuticular spots resembling punctures but not depressed on surface); microruguse at basal third, with unelevated antemedial, transverse, white, microstriate fascia not attaining suture; oblique, ultra-micropunctate region adjacent and posterior to white fascia; remainder of elytron to apex glossy; scattered, long, translucent setae sparsely distributed throughout; light brown throughout with exception of white fascia which is surrounded by darker brown on both sides, extreme base, and periscutellar regions which are darker brown; weakly gibbous at apex; elytral apex narrowly rounded to suture; 1.97–2.64 mm long, 0.40–0.55 mm wide (length/width = 4.80–4.93). <bold>Scutellum:</bold> Narrow, subtruncate at posterior apex; sparsely coated with appressed, short, yellowish setae. <bold>Legs:</bold> Femora short, stout, with strongly clavate apices on abruptly narrowed peduncles; metafemur not attaining elytral apex; tibiae straight, not expanded apically; meso- and metatibiae each with two asymmetrical, straight tibial spines; protibia with one; tibiae and femora sparsely but conspicuously pubescent with long, erect, white setae. <bold>Venter:</bold> Glossy; sparsely pubescent throughout with erect, long, white setae; dense, white, short, appressed setae present on posterior margin of metasternum to sides, corresponding with white macula of elytron, and along side of mesosternum; integument light brown, but darker on abdominal sternites; mesosternal intercoxal process narrow, but about twice as broad as prosternal process, with strong lateral projection into mesocoxa. Ventrite 1 most elongate; remaining ventrites much shorter and subequal in length; apex of fifth ventrite broadly rounded, without notch, sulcus, or other modification.</p><fig id="F5" position="float" orientation="portrait"><label>Figure 4.</label><caption><p><italic><tp:taxon-name>Tilloclytus baoruco</tp:taxon-name></italic> sp. n., dorsal habitus. Digital painting by Taina Litwak.</p></caption><graphic xmlns:xlink="http://www.w3.org/1999/xlink" xlink:href="ZooKeys-106-055-g005.jpg" position="float" orientation="portrait" xlink:type="simple"/></fig></tp:treatment-sec><tp:treatment-sec sec-type="Etymology"><title>Etymology.</title><p>The specific epithet, a noun in apposition, is based on the mountain range, Sierra de Baoruco, where the holotype was collected<!--PageBreak-->.</p></tp:treatment-sec><tp:treatment-sec sec-type="Type material"><title>Type material.</title><p>Holotype, female: Dominican Republic, Pedernales Prov., Parque Nacional Sierra de Baoruco, Las Abejas, 1150m, beating, E. H. Nearns and S. W. Lingafelter, June 18, 2005 (USNM). Paratypes: Haiti, Dept. Sud-Oueste, Parc National La Visite, ca. 1 km. S Roche Plat, May 22, 1984, M. C. Thomas, collector (FSCA, 1 male); Haiti, Dept. Sud-Oueste, Parc National La Visite, vicinity park headquarters, 1880 m, May 23, 1984, M. C. Thomas, collector (FSCA, 1 male, with associated <italic><tp:taxon-name>Pheidole</tp:taxon-name></italic> sp. ant); Haiti, Dept. Ouest, Furcy, July 9, 1956, B. and B. Valentine, collectors (USNM, 1 male, 1 female; ACMT, 2 females).</p></tp:treatment-sec><tp:treatment-sec sec-type="Remarks"><title>Remarks.</title><p>This species is sexually dimorphic with respect to the terminal labial and maxillary palpi: in males, they are strongly dilated, nearly securiform; in females, weakly dilated and more elongate. One specimen was collected with an undetermined species of ant in the genus <italic><tp:taxon-name>Pheidole</tp:taxon-name></italic> Westwood.</p></tp:treatment-sec><tp:treatment-sec><!--Section generated to contain objects referenced in tp:taxon-treatment.--><fig id="F1" position="float" orientation="portrait"><label>Map 1.</label><caption><p>Distribution of ant-mimic longhorned beetles of tribes <tp:taxon-name>Tillomorphini</tp:taxon-name> and <tp:taxon-name>Anaglyptini</tp:taxon-name> in Hispaniola.</p></caption><graphic xmlns:xlink="http://www.w3.org/1999/xlink" xlink:href="ZooKeys-106-055-g001.jpg" position="float" orientation="portrait" xlink:type="simple"/></fig></tp:treatment-sec></tp:taxon-treatment>
