# Supplementary material for: New myrmecomorphous longhorned beetles from Haiti and the Dominican Republic with a key to Anaglyptini and Tillomorphini of Hispaniola (Coleoptera, Cerambycidae, Cerambycinae)
Source: Zookeys. 2011 Jun 15;(106):55–75. doi: 10.3897/zookeys.106.1470 (PMC3119321; doi:10.3897/zookeys.106.1470)
Supplement: XML Treatment for Tilloclytus neiba [file zookeys.106.1470-treatment5.xml]

<!DOCTYPE tp:taxon-treatment
  PUBLIC "-//TaxonX//DTD Taxonomic Treatment Publishing DTD v0 20100105//EN" "tax-treatment-NSO.dtd">
<tp:taxon-treatment xmlns:tp="http://www.plazi.org/taxpub"><tp:treatment-meta><mixed-citation publication-type="journal"><person-group><name><surname>Lingafelter</surname><given-names>Steven W.</given-names></name></person-group><article-title>
                New myrmecomorphous longhorned beetles from Haiti and the Dominican Republic with a key to Anaglyptini and Tillomorphini of Hispaniola (Coleoptera, Cerambycidae, Cerambycinae)
                </article-title><source>Zookeys</source><day>15</day><month>6</month><year>2011</year><volume>2011</volume><issue>106</issue><fpage>55</fpage><lpage>75</lpage><pub-id pub-id-type="doi">10.3897/zookeys.106.1470</pub-id></mixed-citation></tp:treatment-meta><tp:nomenclature><tp:taxon-name>
                        <tp:taxon-name-part taxon-name-part-type="genus">Tilloclytus</tp:taxon-name-part>
                        <tp:taxon-name-part taxon-name-part-type="species">neiba</tp:taxon-name-part>
                        <object-id xmlns:xlink="http://www.w3.org/1999/xlink" xlink:type="simple">urn:lsid:zoobank.org:act:461DD063-89B4-46D3-812A-30C208D74C8B</object-id>
                    <object-id xmlns:xlink="http://www.w3.org/1999/xlink" xlink:type="simple">http://species-id.net/wiki/Tilloclytus_neiba</object-id>
                    </tp:taxon-name><tp:taxon-authority>Lingafelter</tp:taxon-authority><tp:taxon-status xmlns:xlink="http://www.w3.org/1999/xlink" xlink:type="simple">sp. n.</tp:taxon-status><xref ref-type="fig" rid="F6">Fig. 5</xref><xref ref-type="fig" rid="F1">Map 1</xref></tp:nomenclature><tp:treatment-sec sec-type="Diagnosis"><title>Diagnosis.</title><p>This species is similar to <italic><tp:taxon-name>Tilloclytus rufipes</tp:taxon-name></italic> Fisher from Cuba in proportions, color, and in having the antemedial elytral fascia extend completely to the suture, but in <italic><tp:taxon-name>Tilloclytus neiba</tp:taxon-name></italic> the white elytral fascia is striate and without pubescence; in <italic><tp:taxon-name>Tilloclytus rufipes</tp:taxon-name></italic>, the white fascia is a band of pubescence. <italic><tp:taxon-name>Tilloclytus neiba</tp:taxon-name></italic> also differs from <italic><tp:taxon-name>Tilloclytus rufipes</tp:taxon-name></italic> in having very short, white pubescence covering the entire base of the elytron giving it a matte finish (in <italic><tp:taxon-name>Tilloclytus rufipes</tp:taxon-name></italic>, this portion of the elytron is glossy and mostly free of appressed pubescence). From the Hispaniolan congener, <italic><tp:taxon-name>Tilloclytus baoruco</tp:taxon-name></italic>, <italic><tp:taxon-name>Tilloclytus neiba</tp:taxon-name></italic> differs most distinctly by having 11 antennomeres (10 in <italic><tp:taxon-name>Tilloclytus baoruco</tp:taxon-name></italic>) and in having the white fascia extending to the suture (incomplete in <italic><tp:taxon-name>Tilloclytus baoruco</tp:taxon-name></italic>).</p></tp:treatment-sec><tp:treatment-sec sec-type="Description"><title>Description.</title><p>Male. 4.08–4.23 mm long; 1.01–1.25 mm wide at humeri. <bold>Color:</bold> Most of dorsal integument of head, pronotum, and elytra dark brown to golden brown; antenna, legs, mesosternum and sometimes metasternum, prosternum, and base of pronotum, light orange; elytral color interrupted by antemedial transverse, white, microstriate, unelevated fascia that reaches suture. <bold>Head:</bold> Semi-matte, microsculptured but impunctate throughout; covered with moderately dense mixture of short, semi-appressed and long, erect, translucent and golden setae; frons and gena short, broad, with short, acute projection near base of mandible; with incomplete frontal-genal ridge; without anteclypeal sulcus; without interantennal groove or depression; large, single eye lobe anteroventrally positioned to antennal tubercle; laterally as protuberant as pronotum; finely faceted; antennal tubercle moderately elevated; antenna 11-segmented, without spines, short, extending to apical third of elytron; scape long, slender, extending beyond anterior third of pronotum; antennomere 2 short, less than one-third length of antennomere 3; antennomere 4 distinctly shorter than 3 and 5, 6–10 successively shorter, decreasing in length, not produced apicolaterally; antennomeres orange to light (sometimes with 9–11 <!--PageBreak--><!--PageBreak-->dark brown); sparse, elongate, suberect and appressed, yellow-translucent setae throughout. Mandible moderately produced, light brown with piceous apex; terminal palpomeres broadly dilated. <bold>Pronotum:</bold> Matte except for glossy posterior fifth and sides, with striate microsculpturing over most of disk; impunctate, without calli or tubercles; distinctly longer than broad, 1.23–1.30 mm long, 0.81–0.84 mm wide (length/width = 1.52–1.55); strongly constricted at basal fourth, elevated and widest anteriorly, base distinctly narrower than elytral base; without periscutellar projection at middle; moderately dense, appressed white to translucent pubescence, especially at anterior third and along posterior constriction, combined with scattered, sparse, long, erect white or translucent setae. <bold>Prosternum:</bold> Glossy, impunctate, with sparse, elongate, translucent setae; prosternal process narrow between procoxae; apex broadly expanded behind, closing procoxal cavities posteriorly; dark brown anteriorly to pale orange posteriorly near procoxae, or uniformly pale orange. <bold>Elytron:</bold> Mostly glossy and impunctate (but with scattered, dark, subcuticular spots resembling punctures but not depressed on surface); inconspicuously micropunctate at basal third with moderately dense patch of yellow-white and translucent, appressed setae combined with more sparse, long, erect setae; with unelevated antemedial, transverse, white, microstriate fascia attaining suture; apical two-thirds mostly covered by patch of moderately dense, short, yellow-white, appressed setae with interspersed long, erect setae; dark brown to light, golden brown throughout with exception of white fascia; weakly gibbous at apex; elytral apex rounded to suture; 2.52–2.56 mm long, 0.51–0.59 mm wide (length/width = 4.33–4.94). <bold>Scutellum:</bold> Broad, short, rounded at posterior apex; moderately coated with appressed, short, yellow-white setae. <bold>Legs:</bold> Femora short, stout, with strongly clavate apices on abruptly narrowed peduncles; metafemur not attaining elytral apex; tibiae straight, not expanded apically; meso- and metatibiae each with two asymmetrical, straight tibial spines; protibia with one broad, curved spine; tibiae and femora sparsely pubescent with long, erect, off-white setae. <bold>Venter:</bold> Glossy; sparsely pubescent with inconspicuous, erect, translucent setae; dense white, short, appressed setae present on posterior margin of metasternum to sides, corresponding with white macula of elytron, and along side of mesosternum; integument light brown to orange on mesosternum and sometimes metasternum; dark brown on sternites; mesosternal intercoxal process narrow, but about twice as broad as prosternal process, with strong lateral projection into mesocoxa. Ventrite 1 most elongate; remaining ventrites much shorter and subequal in length; apex of fifth ventrite broadly rounded, without notch, sulcus, or other modification.</p><fig id="F6" position="float" orientation="portrait"><label>Figure 5.</label><caption><p><italic><tp:taxon-name>Tilloclytus neiba</tp:taxon-name></italic> sp. n., dorsal habitus. Digital painting by Taina Litwak.</p></caption><graphic xmlns:xlink="http://www.w3.org/1999/xlink" xlink:href="ZooKeys-106-055-g006.jpg" position="float" orientation="portrait" xlink:type="simple"/></fig></tp:treatment-sec><tp:treatment-sec sec-type="Etymology"><title>Etymology.</title><p>The specific epithet, a noun in apposition, is based on the mountain range, Sierra de Neiba, where the holotype was collected.</p></tp:treatment-sec><tp:treatment-sec sec-type="Type material"><title>Type material.</title><p>Holotype, male: Dominican Republic, San Juán Prov., Sierra de Neiba, trail to Sabana del Silencio, 10 km SSW of El Cercado, 1650-1700m, <named-content xmlns:xlink="http://www.w3.org/1999/xlink" content-type="dwc:verbatimCoordinates" xlink:type="simple">18°39.935'N, 71°31.964'W</named-content>, July 10-11, 2006, N. E. Woodley, collector, sweeping foliage (USNM). Paratype: Dominican Republic, La Vega Prov., Jarabacoa – El Rio Rd., 910 m, April 11, 1992, M. Ivie, D. Sikes, and W. Lanier, collectors (WIBF, 1 male).</p></tp:treatment-sec><tp:treatment-sec sec-type="Remarks"><title>Remarks.</title><p>Only males are known. Although this species was not collected with ants, <italic><tp:taxon-name>Pheidole</tp:taxon-name></italic> could serve as the model given its similarity to <italic><tp:taxon-name>Tilloclytus baoruco</tp:taxon-name></italic> which was collected with that genus of ant<!--PageBreak-->.</p></tp:treatment-sec><tp:treatment-sec><!--Section generated to contain objects referenced in tp:taxon-treatment.--><fig id="F1" position="float" orientation="portrait"><label>Map 1.</label><caption><p>Distribution of ant-mimic longhorned beetles of tribes <tp:taxon-name>Tillomorphini</tp:taxon-name> and <tp:taxon-name>Anaglyptini</tp:taxon-name> in Hispaniola.</p></caption><graphic xmlns:xlink="http://www.w3.org/1999/xlink" xlink:href="ZooKeys-106-055-g001.jpg" position="float" orientation="portrait" xlink:type="simple"/></fig></tp:treatment-sec></tp:taxon-treatment>
